# Supplementary material for: Probability of phenotypically detectable protein damage by ENU-induced mutations in the Mutagenetix database
Source: Nat Commun. 2018 Jan 30;9:441. doi: 10.1038/s41467-017-02806-4 (PMC5789985; doi:10.1038/s41467-017-02806-4)
Supplement: Supplementary file 3 — Supplementary Data 1 [file 41467_2017_2806_MOESM3_ESM.xlsx]

## Sheet: Sheet1
Supplementary Data 1. Predicted effects of putative null mutations in 38 non-essential genes.
Gene	Expected phenotype	Total alleles	Alleles linked to phenotype*	Ensembl Transcript ID	Predicted effect of mutation	Alleles not linked to phenotype*	Ensembl Transcript ID	Predicted effect of mutation	Possible explanation for neutral damage effect
Card11	Low T-dependent antibody response to ovalbumin+alum or rSFV-β-galactosidase immunization	1	1	ENSMUST00000085786	10 bp insertion from intron 17, frameshift after aa 757	0
Dock8	Low T-dependent antibody response to ovalbumin+alum or rSFV-β-galactosidase immunization	1	1	ENSMUST00000025831	90 bp deletion of exon 43, in-frame deletion of 30 aa after aa 1831	0
Ltbr	Low T-dependent antibody response to rSFV-β-galactosidase immunization	1	1	ENSMUST00000032489	37 bp insertion of intron 2, frameshift after aa 66	0
Malt1	Low T-independent antibody response to NP-Ficoll immunization; low T-dependent antibody response to ovalbumin+alum or rSFV-β-galactosidase immunization	2	2	ENSMUST00000049248	69 bp insertion from intron 10, in-frame insertion of 23 aa after aa 464	0
				ENSMUST00000049248	54 bp insertion from intron 15, in-frame insertion of 18 aa after aa 676
Cd22	Increased frequency of B-1a B cells; reduced frequency of B-2 B cells (in blood)	1	0			1	ENSMUST00000186354	L125*	Seven of eight isoforms unaffected by nonsense mutation; in these isoforms missense mutation is probably benign
Itgb2	Reduced frequency of B cells in blood	1	1	ENSMUST00000000299	80 bp insertion from intron 14, frameshift after aa 694	0
Lyn	Reduced frequency of B cells in blood	2	1	ENSMUST00000041377	Y501*	1	ENSMUST00000041377	63 bp in-frame deletion from exon 2, after aa 23	63 bp in-frame deletion
Prkdc	Reduced frequencies of B and T cells in blood	4	2	ENSMUST00000023352	132 bp deletion of exon 51, in-frame deletion of 44 aa after aa 2250	2	ENSMUST00000023352	3 bp insertion from intron 7, in-frame insertion of 1 aa after aa 259	The 3 bp in-frame insertion may have minimal effect on protein
				ENSMUST00000023352	G3707*		ENSMUST00000023352	88 bp deletion of exon 7, frameshift after aa 211 of protein and premature termination
Rac2	Low T-independent antibody response to NP-Ficoll immunization	1	1	ENSMUST00000043214	Y32*	0
Tnfsf13b	Reduced frequency of B cells; increased frequency of T cells (in blood)	2	1	ENSMUST00000033892	151 bp deletion of exon 6, frame shift after aa 165 of protein and premature termination	1	ENSMUST00000033892	38 bp insertion from intron 1, frameshift after aa 106
Lep	Increased body weight	1	1	ENSMUST00000069789	C7*	0
Lepr	Increased body weight	1	1	ENSMUST00000106921	291 bp deletion of exon 8, in-frame deletion of 97 aa after aa 331	0
Tub	Increased body weight	1	1	ENSMUST00000119474	R60*	0
Itgam	Reduced frequency of CD11b+ DCs gated in CD11c+ cells	2	1	ENSMUST00000064821	71 bp deletion of exon 4, frameshift after aa 79	1	ENSMUST00000064821	62 bp insertion from intron 17, frameshift after aa 499	One of six isoforms unaffected by mutation
Itgax	Reduced frequency of CD11b+ DCs gated in CD11c+ cells	2	1	ENSMUST00000033053	Y1053*	1	ENSMUST00000033053	74 bp insertion from intron 6, frameshift after aa 188	One of two isoforms unaffected by mutation
Ly96	Reduced LPS-induced necroptosis; reduced LPS-induced TNF production (peritoneal macrophages)	1	0			1	ENSMUST00000190366	E49*
Mlkl	Reduced LPS-induced necroptosis of peritoneal macrophages	1	0			1	ENSMUST00000056157	136 bp deletion of exon 6, frameshift after aa 262	One of three isoforms unaffected by mutation
Tlr4	Reduced LPS-induced TNF production by peritoneal macrophages	2	2	ENSMUST00000048096	167 bp deletion of exon2, frameshift after aa 31	0
				ENSMUST00000048096	K95*
Naip5	Reduced NLRC4 inflammasome-dependent IL-1β production by peritoneal macrophages	2	2	ENSMUST00000049789	Q942*	0
				ENSMUST00000049789	Y571*
Nlrp3	Reduced NLRP3 inflammasome-dependent IL-1β production by peritoneal macrophages	2	2	ENSMUST00000079476	R917*	0
				ENSMUST00000149126	R138*
Msh6	High ovalbumin-specific IgE/Total IgE in response to ovalbumin+alum immunization; low total IgE (in serum)	1	1	ENSMUST00000005503	W96*	1	ENSMUST00000005503	L1354*	The nonsense mutation is in the final exon
Dock2	Increased frequency of CD8+ T cells gated in CD3+ T cells; reduced frequency of CD4+ T cells gated in CD3+ T cells; reduced CD4:CD8 T cell ratio (in blood)	3	1	ENSMUST00000093193	101 bp deletion of exon 31, frameshift after aa 1057	2	ENSMUST00000093193	47 bp deletion from exon 2, frameshift after aa 14	For both alleles, at least one of three isoforms unaffected by mutation
							ENSMUST00000093193	121 bp deletion of exon 50, frameshift after aa 1720
Ppp3cb	Reduced frequency of T cells in blood	1	1	ENSMUST00000159027	67 bp insertion of intron 3, frameshift after aa 137	0
Ptprc	Reduced frequencies of B and T cells in blood	1	1	ENSMUST00000027645	Q1068*	0
Rorc	Increased frequency of effector memory CD4+ T cells gated in CD4+ T cells; reduced frequency of CD4+ T cells gated in CD3+ T cells; increased B:T cell ratio (in blood)	2	0			2	ENSMUST00000029795	Y500*	The nonsense mutation is in the final exon
							ENSMUST00000197040	E391Q (PP2 score 1.00)- may cause a splicing error resulting in 68 bp deletion of exon 6, frameshift after aa 390	One of three isoforms unaffected by mutation
Sell	Reduced frequency of naïve CD8+ T cells gated in CD8+ T cells in blood	2	2	ENSMUST00000027871	7 bp insertion of intron 3, frameshift after aa 158	0
				ENSMUST00000192047	K149*
Adamts20	Coat color change	1	1	ENSMUST00000155907	C289*	0
Cdh23	Behavior change- circling behavior, head tilt, deafness	1	1	ENSMUST00000105461	Y2923*	0
Ednrb	Coat color change	1	1	ENSMUST00000172237	205 bp deletion of exon3, frameshift after aa 198	0
Fa2h	Hair loss from the trunk	1	1	ENSMUST00000038475	107 bp deletion of exon 4, frameshift after aa 168	0
Hps3	Coat color change	1	1	ENSMUST00000012580	C667*	0
Hps5	Coat color change	2	2	ENSMUST00000014562	213 bp deletion of exon 7, in-frame deletion of 71 aa after aa 204	0
				ENSMUST00000014562	Q832*
Lyst	Coat color change	3	3	ENSMUST00000110559	C1347*	0
				ENSMUST00000110559	179 bp deletion of exon 30, frameshift after aa 2643
				ENSMUST00000110559	L1453*
Pcdh15	Behavior change- circling behavior, head-tossing, hyperactivity, deafness	2	2	ENSMUST00000191854	156 bp deletion of exon 32, in-frame deletion of 52 aa after aa 1404	0
				ENSMUST00000191854	80 bp deletion of exon 16, frameshift after aa 639
Slc26a4	Behavior change- circling behavior, abnormal gait, head bobbing	2	2	ENSMUST00000001253	C706*	0
				ENSMUST00000001253	K374*
Slc45a2	Coat color change	1	1	ENSMUST00000022851	M1L (start loss)	0
Tmprss6	Hair loss from the trunk	2	2	ENSMUST00000017086	16 bp insertion of intron 11, frameshift after aa 456	0
				ENSMUST00000017086	42 bp deletion of exon 6, in-frame deletion of 14 aa after aa 205
Tyrp1	Coat color change	1	1	ENSMUST00000006151	61nt insertion of intron 4, frameshift after aa 305	0
Total		59	46 (77%)			14 (23%)
*Linkage was determined based on Bonferroni-corrected linkage P values, visual inspection (e.g. for coat color phenotypes), and researcher evaluation of quantitative phenotypic data.
